# Supplementary material for: Genome-wide identification and expression pattern analysis of lipoxygenase gene family in banana
Source: Sci Rep. 2021 May 11;11:9948. doi: 10.1038/s41598-021-89211-6 (PMC8113564; doi:10.1038/s41598-021-89211-6)
Supplement: Supplementary file 2 — Supplementary Table S1. [file 41598_2021_89211_MOESM2_ESM.xlsx]

## Sheet: Sheet1
Table S1. qRT-PCR primers of MaLOXs.
Gene	Primer Name	Sequence (5' to 3')
MaLOX1	MaLOX1-F	CAGCCACCTGCCCTTCGAG
	MaLOX1-R	AGCGAGCATCTCCCTTCCGAAC
MaLOX2	MaLOX2-F	AGCTGATCGAGACATGCACC
	MaLOX2-R	GAACACCTTGTCCGGGTTCT
MaLOX3	MaLOX3-F	AGCTCCCTATGCCCCAAGTA
	MaLOX3-R	TATCGTGCTGGTATGGTCGC
MaLOX4	MaLOX4-F	CCACCGACAAAGACTGATCCCA
	MaLOX4-R	AGCTTCAGCACGTCCTCGAAC
MaLOX5	MaLOX5-F	CCTATCCCGGAAGTCATCGC
	MaLOX5-R	TTCTCGATGTGCGAAGCTGT
MaLOX6	MaLOX6-F	TATTCCTCTCCCCGGCTTGCT
	MaLOX6-R	CCAACACCACATTCCTTCCGAT
MaLOX7	MaLOX7-F	TTCTTCCTCACGCCGGACGACA
	MaLOX7-R	GATGTACGGCTCCACGCAAC
MaLOX8	MaLOX8-F	TCGCCAGACGCTCATCAATGCC
	MaLOX8-R	CCATATTGCGAGCCCATCCAC
MaLOX9	MaLOX9-F	CGCCATCGTGAACGTTACACC
	MaLOX9-R	CGCCACGCAGACTTATCGAAC
MaLOX10	MaLOX10-F	CGCCAGACGCTCATCAATGCC
	MaLOX10-R	TAGTCGAAGCCCGTCGCCCTC
MaLOX11	MaLOX11-F	CGACCAAGCTCTCCCCGAT
	MaLOX11-R	ATCCTTCTTGTCGCCGTGACC
MaLOX12	MaLOX12-F	CGGTCTCCTTGTATGGTCGG
	MaLOX12-R	TGGTGTTCAGGTTAGGCCAC
MaLOX13	MaLOX13-F	CCATGCTTCGTTCCCGTCGAG
	MaLOX13-R	CCGCCTGGACCTTAAACCAC
MaLOX14	MaLOX14-F	TGCTGCTGTTCGATTCACCT
	MaLOX14-R	CCTCAGGGTCGAGTTTGCTT
MaLOX15	MaLOX15-F	CAGCACCGAGTTCGATCCAAG
	MaLOX15-R	GCCTTCGACCACGATGCTCT
MaLOX16	MaLOX16-F	GGACCGCATCTACGACTACG
	MaLOX16-R	GCCATCTTGAGGTGTCCGAA
MaLOX17	MaLOX17-F	ACACCATGAACATCAACGCTCT
	MaLOX17-R	TTCGAATCCTTGACGGCGACT
MaLOX18	MaLOX18-F	TATGGCCCACCTGAATCCGCTA
	MaLOX18-R	CAACTCGATCGCTACGGGCTT
MaCAC	CAC-F	AACTCCTATGTTGCTCGCTTATG
	CAC-R	GGCTACTACTTCGGTTCTTTCAC
