# Supplementary material for: Genome-wide identification and expression pattern analysis of lipoxygenase gene family in banana
Source: Sci Rep. 2021 May 11;11:9948. doi: 10.1038/s41598-021-89211-6 (PMC8113564; doi:10.1038/s41598-021-89211-6)
Supplement: Supplementary file 3 — Supplementary Table S2. [file 41598_2021_89211_MOESM3_ESM.xlsx]

## Sheet: Sheet1
Table S2. The sequences of MaLOX, MbLOX, and MiLOX genes.
>MaLOX1
TATCCTCCAACACATCCTCATCTCAGGCAGTGCATCTGCTACTTGTTACTTCCTCTCTTCCTCTCTCGCTTGGGTTGGTGTATCGGGAGGCAAGATGTTGCACGGCTTCTTTGACGCCATCACCGGGAAGCACCATGAACACCATGAAGCCCCGAAGTCGTCGACGACGGTGAAAGGCTCGGTGTTGCTGATGAAGAAGAACGTGCTGGACTTCAACGACTTCAACGCCTCGTTGCTCGACGGCCTGCACGAGTTCCTGGGGAAGGGCGTCAGCTTCCAGCTCGTCAGCGCCACCGTCGCCGACCCCCGTGAGTTCCTCTTCCTCCCTCATCTCTCTCCACCGTGGCTTTTGGCAGGCTCGACTCGGGGAGACCACCCTTGGTTGTGTAGACTCAATCA…
>MaLOX2
TCTCTCTCCTGTTATACGGTGAAGCTAATTGGAGACATGGCGAGCCACATCGTCGGCGAGAAGGTGAGTGGATCGGTGGTGCTGATCCGGAAGACCGGCCTTTGCTTCAACTACTGCGGCGGCACCGTCGTCGACAACGTGCTCGGCCGATGCATCTCCTTCCAGCTCGTCAGCGCCACCGTCGGCGACGCAAGTGAGCTGCTCTCTCTCTCTCTCTCTCTCTCTCTCTCTCTCCCCGCCTCTCTCTCTCTCATCTTCTTCTTGTCATCATCGTGTCATAGTTAGTGGAAATAATAGAAGCGTTGATGTGCAGATAATGGGAATCGTGGGGTCGTCGGGGAGGAGGCATATTTGGAACAGAACATCACTTTGTTGCCCTCCCTGGCTGCCGGCGAAACT…
>MaLOX3
TCTCTCTCTCCTGTTATACGGTGAAGCTAATTGGAGACATGGCGAGCCACATCGTCGGCGAGAAGGTGAGTGGAACGGTGGTGCTGATCCGGAAGACCGGCCTATGCTTCAACTACTGCGGCGGCACCGTCATCGACAACGTGCTCGGCCGAAGCATCTCCTTCCAGCTCGTCAGCGCCACCGTCGGCGACGCTAGTGAGCTGCTCTCTCTCTCTCTCTCTCTCTCCCTCCCCTCCCCTCCCCTCCCCTCCCTCCTCCTCCTCCTCTCTCTCTCTCTCTCNNNNNNNNNNNNNNCTCTCTCTCTCTCTCTCTCTCTCTCCTCCCCCCCCCCCCCCTCCTCTCTCTCATCTTCTTCTTGTCATCATCGTGTTATAGTTAGTGGAAATGATAGAAGCGTTG…
>MaLOX4
TCCTCATCTCTCTGGCTCCTGTTGTACGATGACGCTACTTGGAGACATGCTGAGTCACATCGTCGGCGGCGGGTCGCATGGGGTGAAGGTGAGAGGAACGGTGGTGTTGATCCGGAAGAACGTCCTCGGCTTCAACGATTTCGGCGGCACCGTCATCGACAACGTGCTCGAGCTCCTCGGCCGATGCATCTCCTTCCAGCTCATCAGCGCCACCGTCGGCGACCCTAGTGAGCTGCTCCCTCTCTCTTTCTCTCTTCTTCTAGTCATCATCTTGTCATAGTTGGCGGAAATGATAGAAGCGTTGAAGTGCAGATAATGGGAATCGAGGGGTCGTCGGGGAGGAGGCATATTTGGAACAGCACATCACTTTGTTGCCCTCCCTCGCTGCCGGCGAAACTG…
>MaLOX5
ATCTTTCTTGAAGAACAATCGATCCTTAAAGCTCATTGCGTCCATATAAGCTGAGGATTACTTGGGAGAGCTGCAAAGAGACCAATCGGTAGAAATCAAGCAAAAAGATCGAGAAAATGCTGCAAGATTGCTGGGACAATTTGCGCCAAAAGGTCATTCACCACCTCAATCTTTTGGCCGGATATGAAACTCAACCTGTCCTCAGGGGAGAGGTCGTCGTCTACCGGACCTCCGGACGATCCAATCCTGCGAAATCGACTGCTATTAGTCTCTACAGCATCACTCGAGCTGATGAGAGTAAGCGATCTCAGTAGTCTAATGGACATGTAACGAAACTTACGGTTCTGCTACTCTTGTGCTATAGACACAGGTTTCGGCAAGCTGAGCAGGGAGGCAAGC…
>MaLOX6
ATTAAATGGCGACTTCCATGGAGATCTTGGCCTCTTCGTTGCTCCAAAGGACTCCTCTCCTTCCTTCTTCGAGGTCGCCGCTGCTTCGAGGAGGCGAACAGAGCAGGCTATTCCTCTCCCCGGCTTGCTTCCCTCTGAAGAAGAGGAGTAGCGCGGCCGGGAGAGTAGTGCGAGCTCCGGTGTCTGCAGCGATACTTACGGAGAGGTTCGTGAGGGTTGAGACGGAAGAGAGGCCCGTGAGGTTTAAGGTACGTGCGGCGGTAACGGTGAGGAGGAAGAAGAAGGAGGATCTTATGGCCACGGTCGCCAACCAGCTCGATGCTTTCTCCGATAGGATCGGAAGGAATGTGGTGTTGGAGCTCGTCAGCGCCGAGATCGATTTGAGTAGGCTACTCCATC…
>MaLOX7
CATGGATGAACAATACAATATTCATCTATGATTGCTGCAGACTGTAGTCACCGCTGCGGCTGGCGAGCCCTCTATAAGGACTAGCCGACCCGTAGCCCTCTTCGTCCATCACAGCACTCTCGAGCGTTCCTCCTCCGCATGACTAATATGCTGAAGCAAGGGTTACGAGCTCCGACCCACGTCCCCTCCCTCTTCCTCTCCCATAAGCCCTTGCTCTCTGGCCATGGCGCCTCGTGCGTGCCCATGGTGTCGTCGTCGTCGGCTCGACGCGGGAGGGCGTCGAGGCGTCGACGGCAGATCTGTTGCTCCGCCGCCGCCGAGGAGTCCACTCCGTCGGTGGTGGCGGCCGCGAAGAGGCCGGTCACCGTCAACGCCGTCTTGACGGTGCTGCCGACCGTG…
>MaLOX8
TCGATCTCACTGCAACGTTCACTCTCTAAGCTATTAGTCGTCGCTATCCACTGTGTTACAGGAAAAAGGGAACCGAAGATGTTCGGAAACATCGTCGGCGGCGTGGTGGGAGGTGTGGTGGGCGGTGTGGGCGATGTCGTGGGCGGCATCCTCGGGGGGTCGAAGGGAGTGCAGGTGAAGGGCACGGTGGTGCTGATGCCGAAGAATGTCCTCGACTTCAACGACTTGGCCGGCAACGTCATCGACGGATTGTTCGACATCCTCGGTCAGAACGTCACCTTCCAGCTCGTGAGCGCCACCGTCGGCGACCCCAGTGAGTTGTTCGCTCTGTTGATTACACGTATGTGGTTGCTGCGTTGTTAGTTCCCTTTACCATCTCGTGAATTATGGCAGACAATG…
>MaLOX9
CAATCGATCTCACTGCAACGTTCACTCTCTTAGCTATTAGTCGTCGCTATCCACTGTGTTACAGGAAAAAGAGAACCGAAGATGTTCGGAAACATCGTCGGCGGCGTGGTGGGAGGTGTGGCGGGCGGTGTGGGCGATGTGGTGGGCGGCATCCTCGGGGTGTCGAAGGGTGTGCAGGTGAAGGGCACGGTGGTGCTGATGCCGAAGAATGTCCTCGACTTCAACGACTTGGCCGGCAACGTCATCGACGGATTGTTCGACATCCTCGGTCAGAACGTCACCTTCCAGCTCGTGAGCGCCACCGTCGGCGACCCCAGTGAGTTGTTCGCTCTGTTGATCACACGTATGTGGTTGCTGCGTTGTTAGTTCCCTTTACCATCTCGTGAATTATGGCAGACA…
>MaLOX10
GGTAGTCGCTATCCACTGTGTTCCAGGAAAAAGAGAACCGAAGATGATCGGAAACATCGTCGGCGGCGTGGTGGGCGGCATCCTCGGGGGGTCGAAGGGAGTGCAGGTGAAGGGCACGGTGGTGCTGATGCAGAAGAACGTGCTCGACTTCAACGACTTGGCCGGCAACGTCATCGACGGCCTCTTCGAGCTCCTCGGCCAAGGAGTTACCTTCCAGCTCGTGAGCGCCACCGTCGGCGACCCCGGTGAGTTGCTGGTTGCGTTGATGTTGCTCGTAACGTCGGTAGCTTTTCTTCTGCACTCTTACGTTGATGCAAATGTTCTGATGGCAGACAATGGGAACCGAGGAGTCGTCGGGGAGGCCGCCTCGTTGCAGTATCTCGGCCATCTGCCCTCCCT…
>MaLOX11
CTGCAATCGATCTCACTGCAACGTTCACTCTCTTAGCTATTAGTCGTCGCTATCCACTGTGTTACAGGAAAAAGAGAACCGAAGATGTTCGGAAACATCGTCGGCGGCGTGGTGGGAGGTGTGGTGGGCGGTGTGGGCGATGTCGTGGGCGGCATCCTCGGGGGGTCGAAGGGTGTGCAGGTGAAGGGCACGGTGGTGCTGATGCCGAAGAATGTCCTCGACTTCAACGACTTGGCCGGCAACGTCATCGACGGATTGTTCGACATCCTCGGTCAGAACGTCACCTTCCAGCTCGTGAGCGCCACCGTCGGCGACCCCAGTGAGTTGTTCGCTCTGTTGATTACACCTACGTGGTTGCTGCGTTGTTAGTTCCCTTTACCATCTCGTGAATTATGGCAG…
>MaLOX12
ATCAAACACCCACTGCGATCGCCATCTCTCTCTCTGTTCCGCTCGACGGTTCCTCGGTCCTCCTCATCATCATCTTCATCTTCATCTTCATCGTCTTCTGCTTCCTCCTTTTTGATTTTTCTTATCTGAGACTGATATATACATTCACTAGATCTTGTAAAGTTCCCTCCTTTCTTCACTTGTGGTTGTGGACTTTGGCCTCCGGGATGCTGTCCGCAAAGTCAACCTCTTTCTTCCCCGCCATCGCCCCGCAGCTCGATGCCGGCAGGAGCAGCAGGACTCGCTTGGTCAACCTTGGCAGCTGCCGGCGATCGATCGCCAGCCGGACGGTCCGCGCGGTGATCAGCAGCGACGACAAGAGCGTCGGCACGCTCCCGTCGCAGCCGGCGGCCGTCGGCG…
>MaLOX13
AAGCAACGACTCATCCCTCTTCTCCCCCCAAAAGGAAGGATAGAAGACCCCCAGCCCTCCTCTGCTTCTCCAAATTCCCTTTGTTTTCGTAACCAAGCTCGAGTTTGGAGATAGACGAAGACGCACTCGCTCGCTTCCATGGAGATGCTGGGCTCGTCTCTGCTCCGGACGACGACCCCTCTGCTTCGTTCATCTAGCTCGTCGCTGTTCCCGGGTGACCGACCGAGCGACCTCCTCTTCTCCCATGCTTCGTTCCCGTCGAGGCAGAGGATTGGTCTAGCCAGGAGAGTGGTGAGGTCTCCGGTGGCCGCGGTGGTGCTGACAGAGAGGTTCGTGAGGACAGAGGCGGAAGAGAAGCCGGTGTGGTTTAAGGTCCAGGCGGCTGTGACGGTGAGGAGG…
>MaLOX14
GCAGTTGCGAAACCTTCACCGCCCTCTCTTATCTTTAGAATATGCTGACGCCTCAACTCAATCGCCATGCTTCCTCCCTCCTCTTCTGCCATGGCGGCTCCCTTCCTTCCGGCCGTGGAGTACCCCACGGACCGGCGGTGATGGTGAGGTCGAAGAAGACCTCGAAGAGGAGCGGCGTGCGCAGTATACGCTGCGCGTTGAAGGAATTCCGGTCCTCTCAAGCGGAGACGGATGCCGTCTTGGCCATCAAAGCGGTCGCCACCGTCAAGGTGACGGTGGGCGGCTTACTGAGTAACCTTGGACTGCCGCGCGGGATCGACGACGTCAAGGATTTGCTCGGCAAAACGCTCTTGCTCGAGCTCGTCAGCACCGAGCTGGATCCAAGTAAGCTTTCGTAGC…
>MaLOX15
TCACCAAAGAAGGGGAGGAATTCAAGCGGACGGGAAACCAAGTCTTGCGCTTCTGCCCAAAAATCTACTGTTTCCGTCGGGAAGTTGAGATTTTGGGAAGGGGACGATATTGGATGGCTGCCTCTCTGGAGATCTTTGGCTCTTCATTGCTCCCAAGGACCTGTCTCCTTTCTTCTTCCAGCTCGCCGCTGTTTGGAGGAGGCGAGCAGAGGAATCTTTTCTTCCCTTGCAAGCAGAGGAGGAGCTGCACGGCAGGGCGAGCGGGGCGGACTCCGGTGGCCGCCGTGGTGCTGACCGAGAGGTTCGCGAGGGTTGAGGCGGAAGAGAAGCCCGTGAGGTTTAAGGTCAGGGCGGCGGTGACGGTGAGGAGAAAGAAGAAGGAGGATCTAAAGGAGACGA…
>MaLOX16
ATGATCCGAAGCAACATCCTTGGCGGCTCCAAGGGCATGGCCGTGAAAGGCACGGTGGTGTTGATGAGGAAGAACACCCTCGACTTCACCGACTTCACCGCCTCCCTCCTCGACGGCGTGCAGGAGCTCCTCGGCCAGCGCGTCTCCCTCCAGCTCGTCAGCGCCACCGTCGGCGACCCAAGTACGTGCTCCCAGCATGCACCTCGCTCCACTTTCATGGCTTCCGCTGCATCCTGATCGGTCTTCTTCTCAGAGCATGGCAACAGGGGGGTCGTCGGAGACCCGGCCTACCTGGACGGCTTCGTCAGCAAGCTTCCGTCCATCGCCGCCGGGGAGTCCACCTTCGACGTCACGTTCCACTGGCAGGAGAAGAACGGCGTCCCTGGCGCAGTCATCGTC…
>MaLOX17
GGAAAGTGCCAAGAAGATGATGAACGCTCCACCTCCATGTTATATACATCCCCTCCTCCATCCCTAACCCTCCCCACCATTGACTTCTCCTCCTCTTTCAGTCCTCCCTTCTGCTTCCTTAGCCCCTCCCATTACGGTAGAGACAACGATGATCCGAAGCAACATCCTTGGCGGCTCCAAGGGCATGGCCGTGAAAGGCACGGTGGTGTTGATGAGGAAGAACACCCTCGACTTCACCGACTTCACCGCCTCCCTCCTCGACGGCGTGCAGGAGCTCCTCGGCCAGCGCGTCTCCCTCCAGCTCGTCAGCGCCACCGTCGGCGACCCAAGTACGTGCTCCCAGCATGCACCTCGCTCCACTTTCATGGCTTCCGCTGCATCCTGATCGGTCTTCTTCTC…
>MaLOX18
CCCCCTTCTTTCTCCTGAAACTTTGCTCGAGTGACTACTTTGATCTTTAGGAAGAAAAGAAGGGAGGGAATGGCAGCATGTAATGAGATCATCGGCGTCTCTCCGCTGGGGAGATCCTCTTTTCTTCCTGGGAATAGATCTGTTTTGCTGGGGAGCAAACAGAACAAGCTCTGTTTTGCCTCCCCTGCTCTGTTGGAACAGAGGAGGAAGGGGAGACTTCCGTCCATGAAGAAGGCCGTGGCGACGCCAGTCGTGGCGACGATCAGCGAGGAGGTGGTGAAGTTGGTGGTGGGGAAACAGCAGCAGAAGTTGAAGGTGAGGGCGGCGCTGACCGTGAGGAGGAAGCTCAAGGAGGATCTGAAGGAGGTCATCGTCAATCAACTCGACGCGCTGTCCGAC…
>MbLOX1
AGGATATCTGCTACTTGTTACTTCCTCTCTTTCTCTCTCACTTGGGTTGGTGGATCGGGAGGCAAGATGTTGCACGGCTTCTTTGACGCCATCACCGGGAAGCACCATGAAGCCACGAAGTCGTCGGCGACGGTGAAAGGCTCGGTGTTGCTGATGAAGAAGAACGTGCTGGACTTCAACGACTTCAACGCCTCGTTGCTCGACGGCCTGCACGAGTTCCTGGGGAAGGGCGTCAGCCTCCAGCTCGTCAGCGCCACCGTCGCCGACCCCCGTGAGTTCCTCTTCCTCCCTCATCTCTCTCCACCATCGCTTTTGGCGGGGTCGACTCGGGGAGACCACCCTTGGTTGTGTTGACTCAATCACGGTTAGGTTTGCCGGTCGGTGAGTTGACGCCACCCC…
>MbLOX6
AAACGGAGAGGAGGTAAAGAGATAAAAAGGAGTGCCGAATCCTGCACTGCTCCCGTCGATAAGGTTCGCCTTGTGGGAGGGAGAAGACATTAAATGGCGACTTCCATGGAGATCTTGGCGTCATCGTTGCTCCAAAGGACTCCTCTCCTTCCTTCTTCGAGGTCGCCGCTGCTTCGAGGAGGCGAACAGAGCAGGCTGTTCCTTTCACCCGGTTGCTTCCCTCTGAAGCAGAGGAGTAGCGCGGCCGGGAGAGTAGTGCGACCTCCGGTGTCTGCAGCGATACTTACGGAGAGGTTCGTGAGGGTCGAGACGGAAGAGAGGCCCGTGAGGTTTAAGGTACGGGCGGCGGTGACGGTGAGGAGGAAGAAGAAGGAGGCTCTTAAGGACACGGTCGCCAAC…
>MbLOX11
GAAAAAGAAACCGAAGATGATCGGAAACATCGTCGGCGGCGTGGTGGGCGGTGTGGGCGGTGTGGTGGGCGGCATCCTCGGGGGGTCGAAGGGTGCGCAGGTGACGGGCACGGTGGTGTTGATGCAGAAGAATGTCCTCGACTTCAACGACTTGGCCGGCAACGTCATCGACGGATTGTTCGACTTCCTCGGTCAGAACGTCACCTTCCAGCTCGTGAGCGCCACAGTCGGCGACCCCAGTGAGTTGTTCGCTCTGTTGATTACACGTATCTGGTTGCTGCGTTGTTAGTTCCCTTTACCATCTCGTGAATTATGGCAGACAATGGGAACCGGGGGGTCGTCGGGTCGCCGGCCTCCTTGCAGTACCTTGGCCGCCTGCCCTCCCTTGCCGCCGGCGAG…
>MbLOX9
ATCCTCTTCCCTCTCCCGTTCTGCCATATCTCTCTCCTCTACCCCGATCACAGCAAACATGTTCGGACAAGTCGTCGGCGACGTGGTGGGCTCTCTGCTGGGCGGAAAGGTAGTGCAGGTGCAGGGTACGGTGGTTCTGATGCAGAAGAACGTGCTCGACTTCAACGACTTGGCCGGCAACGTCATCGACGGATTGTTCGACATCCTTGGCCAGAACGTCACCTTCCAGCTCGTGAGCGCCACCGTCGGCGACCCCAGTGAGTTGCTCGCTCTGTTGATTCCACGTATCTGGTTGCTGCGTTGTTAGTTCCCTTTATCATCTCGTGAATTATGGCAGACAATGGGAACCGGGGGTTCGTCGGTTCGCCGGCCTCCTTGCAGTACCTTGGCCGCCTGCCC…
>MbLOX8
ATGATCGGAAACATCGTCGGCGGCGTGGTGGGCGGCATCCTCGGGGGGTCGAAGGGAGTGCAGGTGAAGGGCACGGTGGTGCTGATGCAGAAGAACGTGCTCGACTTCAACGACTTGGCCGGCAACGTCATCAACGGCCTCTTCGAGCTCCTCGGCCAAGGAGTCACCTTCCAGCTCGTGAGCGCCACCGTCGGCGACCCCAGTGAGTTGCTGGTTGCGTTGATGTTGCTTGCAACGTCGGTAGCTTTTCTTCTGCTCTCTTACGTTGATGCAAATGTTCTGATGGCAGACAATGGGAACCGAGGAGTCGTCGGGGAGGCCGCCTCGTTGCAGTATCTCGGCCATCTGCCCTCCCTTGCAGCCGGTGAAAGCAAATACAGCGTGACGTTCCAGTGGCAG…
>MbLOX10
ATCCTCTTCCCTCTCCCGTTCTGCCATATCTCTCTCCTCTACCCCGATCACAGCAAACATGTTCGGACAAGTCGTCGGCGACGTGGTGGGCTCTCTGCTGGGCGGAAAGGGAGTGCAGGTGCAGGGTACGGTGGTGCTGATGCAGAAGAACGTGCTCGACTTCAACGACTTGGCCGGCAACGTCATCGACGGATTGTTCGAGCTCCTCGGTCAAGGAGTCACCTTCCAGCTCGTGAGCGCCACCCTCGGCGACCCCAGTGAGTTGCTGGTTGCGTTGATGTTGCTTGCAACGTCGGTAGCTTTTCTTCTGCTGTCTTATGTTGATGCAAATGTTCTGATGGCAGACAATGGGAACCGAGGAGTCGTCGGGGAGGCCGCCTCGTTGCAGTATCTCGGCCA…
>MbLOX13
GGAAGGATAGAAGACCCCCCCGCCCTCCTCTGCTTCTCCAAATTCCCTTTGTTTTCGTAACCAAGCTCGAGTTTGGAGATAGACAAAGACGCACTCGGTAGCTTCCATGGAGATGCTCGGCTCCTCTCTGCTCCGGACGACGACTCCTCTGCTTCGTTCATCCAGCTCGTCGCTGTTCCCGGGTGACCGACCGAGCGACCTCCTCTTCTCCCATGCTTCGTTCCCGTCGAGGCAGAGGATTGGTCTAGCGAGGAGAGTGGTGAGGTCTCCGGTGGCCGCGGTGGTGCTGACAGAGAGGTGCGTGAGGACAGAGGCGGAGGAGAAGCCGGTGTGGTTTAAGGTCCAGGCGGCTGTGACTGTGAGGAGGAGGAAGCAGGAGGATCTCAAGGAGAGCATCGC…
>MbLOX15
AGGAGAGTCACCAAAGAAGGGGAGGAATTCAAGCGGACAGGAAACAAGTCTTGCGCTCCTGCCCAAAAATCTACTGTTTCCGTCGGGAAGTTGAGATTTTGGGAAGGGGAGGATATTGGATGGCTGCCTCTATGGAGATCTTTGGCTCTTCATTGCTCCCAAGGAGCTGTCTCCTTTCTTCTTCCAGCTCGCCGCTGTTTGGAGGAGGCCAGCAGAGGAAGCTTTTCTTCCCTTGCAAGCAGAGGAGGAGCTGCACGGCAGGGCGAGCGGTGCGGACTCCGGTGGCCGCCGTGGTGTTGACCGAGAGGTTCGCGAGGGTTGAGGCGGAAGAGAAGCCAGTGAGGTTTAAGGTCAGGGCGGCGGTGACGGTGAGGAGGAAGAAGAAGGAGGATCTAAAGG…
>MbLOX14
ATGCTGACGCCTCAACTCAATCGCCATGCTTCCTCCCTCCTCTTCTGCCGTGGAGGCTCCCCTCCTTCCGGCCGTGGAGTACCCCACGGACCGGTGCGGGTGAGGTCGAAGAAGACCTCGAAGAGGTGCGGCGTGCGCAGTATACGCTGCGCGTTGAAGGAATTCCGGTCCTCTCGAGCGGAGACCGATGCCGTCTTGGCCATCAAAGCGGTCGCCACCGTCAAGGTGACGGTGGGCGGCTTACTGAGTAACCTTGGACTGCCGCGCGGGATCGACGACGTCAAGGATTTGCTCGGCAAAACGCTCTTGCTCGAGCTCGTCAGCACCGAGCTGGATCCAAGTAAGTCACATTTGTATGCACATGAAACATCCATTATCACATGCATCTCCTTTCTCTTC…
>MbLOX16
CCCCCCACCCCCCCCAAGGGAGAGGAAAGTGCCAAGAAGATGATGAACGCTCCACCTCCATGCTATATACATCCCCTCCTCCATCCCTAACCCTCCCCACCATTGACTTCTCCTCCTCTTGCAGTCCTCCCTTCTGCTTCCTTAGCCCGTCCCATTACGGTAGAGACAACGATGATTCGCAGCAACATCCTTGGCGGCTCCAAGGGCATGGCCGTGAAGGGCACGGTGGTGTTGATGAGGAAGAACACCCTCGACTTCACCGACTTCACCGCCTCCCTCCTCGACGGCGTGCAGGAGCTCCTCGGCCAGCGCGTCTCCCTCCAGCTCGTCAGCGCCACCGTCGGCGACCCGAGTACGTGCTCCCAGCATGCACCTCGCTCCACTTTCATGGCTTCCGCT…
>MbLOX18
GAAAAGTAGAAACCAAGGGGCCGCCTGCCGCCCCTCCCTTCTTATATTTGCCAACCCATCCTAATATCTCACTGCAATAATTCTTGTCGCCACAGCTCCTTCGAGAACTAGAAAAAACAGTGCGGGAAGAAGAAGAAAGCTTTAACCCCCCCCCCGCCCTCCTCTTTTTTTTTTTTTCTTTCTTCTGAAACTTTGCTCGAGTGACTACTTTGATCTTTAGGAAGAAAAGAGGGGAGGGAATGGCAGCATGTAATGAGATCATCGGCTTCTCTCCGCAGGGGAGATCCTCTTTTCTTCCTGGGAATAGATCTGTTTTGCTGGGGAGCAAACAGAACAAGCTCTGTTTTGCCTCCCCTGCTCTGCTGGAACAGAGGAGGAGGGGGAGACTTCCGTCCATGA…
>MiLOX15
ATGGCTGCCTCTATGGAGATCTTTGGCTCTTCATTGCTCCCAAGGAGCTGTCTCCTTTCTTCTTCCAGCTCGCCGCTGTTTGGAGGAGGCGAGCGGAGGAAGCTTTTCTTCCCTTGCAAGCAGAGGAGGAGCTGCACGGCAGGGCGAGCGGTGCGGACTCCGGTGGCCGCCGTCGTGCTGACCGAGAGGTTCGCGAGAGTTGAGGCGGAAGAGAAGCCCGTGAGGTTTAAGGTCAGGGCGGCGGTGACGGTGAGGAGGAAGAAGAAGGAGGATCTAAAGGAGACGATCGCGAACCAGCTCGATGCTTTCTCCGACAAGATTGGGAGGAACGTGGTGTTGGAGCTCGTCAGCACCGAGTTCGATCCAAGTAGGCTGACTCCCTCTTTCTCCCGTTTCTGC…
>MiLOX6
AGAGTAGTGCGACCTCCGGTGTCTGCGGCGATACTTACGGAGAGGTTCGTGAGGGTTGAGACGGAAGAGAGGCCCGTGAGGTTTAAGGTACGGGCGGCGGTGACGGTGAGGAGGAAGAAGAAGGAGGCTCTTAAGGACACGGTCGCCAACCAGCTCGATGCTTTCTCCGATAGGATGGGAAGGAATGTGGTGTTGGAGCTCGTCAGCGCCGAGATCGATTTGAGTAGGCTACTCCATCTTTCTCTTGTTTCTGGCGGTTTGAATGAATTGTTTCGTTCGTTTTGGAAGCTAATTCGATCTGATGTCCAAAGGAACGAGGAAGCCCAAGGCCAGTAACAGCGCGGCGCTGAGGGGATGGTTCGAGAAGAAGAAGGCCAAGGCGGAGCGGGTGGTTTACAC…
>MiLOX16
ATGATCCGAAGCAACATCCTTGGCGGCTCCAAGGGCATGGCCGTGAAGGGCACGGTGGTGTTGATGAGGAAGAACACCCTCGACTTCACCGACTTCACCGCCTCCCTCCTCGACGGCGTGCAGGAGCTCCTCGGACAGCGCGTCTCCCTCCAGCTCGTCAGCGCCACCGTCGGCGACTCAAGTACGTGCTCCCAGCATGCACCTCGCTCCACTTTCATGGCTTCCGCTGCATCCTGATCGGTCTTCTTCTCAGAACATGGCAACAGGGGGGTCGTCGGAGAGCCGGCCTACCTGGACGGCTTCGTCAGCAAGCTTCCGTCCGTCGCCGCCGGGGAGTCCACCTTCGACGTCACGTTCCACTGGCAGGAGAAGAACGGCGTCCCTGGCGCAGTCGTCGTC…
>MiLOX7
CAGACTAATATGCTGAAGCAAGGGTTACGAGCTCCGACCCACGCCCCCTCCCTCTTCCTCTCCCATAAGCCCTTGCTCTCTGGCCATGGCGCCCCGTGCGTGCCCATGGTGTCGTCGTCGTCGTCGGTTCGACGCGGGAGGGCGTCGAGGCGTCGACGGCAGATCCGTTGCTCCGCCGCCGCCGAGGAGTCCACTCCGGCTGTGGTGGCGGCCGCGAAGAGGCCGGTCACCGTCAACGCCGTCTTGACGGTGCTGCCGACCGTGGGAGGAGCCTTCGCCCACATCGGCATAACGCGGGGGCTCGACGACATCGGCGATTTGCTTGGCAAATCCCTCCACCTTGAGCTCGTCAGCGCCGAACTCGACCCGGGTAATCATCTTCTTACGCGATGGAGATGA…
>MiLOX18
ATGGCAGCATGTAATGAGATCATCGGCTTCTCTCCGCTGGGGAGATCCTGTTTTCTTCCTGGGAATAGATCTGTTTTGCTGGGGAGCAAACAGAACGAGCTCTGTTTTGCCTCCCCTGCTCTGTTGGAACAGAGGAGGAGGGGGAGACTTCCGTCCATGAAGAAGGCCGCGGCGACGCCAGTCGTGGCGACGATCAGCGAGGAGGTGGTGAAGTTAGTGGGAGGAAAGCAGCAGCAGAAGTTGAAGGTGAGGGCGGCGCTGACAGTGAGGAGGAAGCTCAAGGAGGATCTGAAGGAGGTCATCGTCAATCAACTCGACGCGCTGTCCGACAAGATCGGCCGGAATGTGGTGCTGGAGCTCATCAGCACGGAGATCAATCCAAGTAAGCCTCGAAACATT…
>MiLOX5
ATGCTGCAAGATTGCTGGGAAAATTTGCGCCAAAAGGTCATTCACCACCTCAATCTTTTGGCCGGATATGAAACTCAACCTGTCCTCAGGGGAGAGGTCGTCGTTTACCGGACCTCCGGACGATCCAATCCTGCGAAATCGACTGCTATTAGTCTCTACAGCATCACTCGAGCCGATGAGAGTAAGCGATCTCAGTAGTCTAGTGGACATGTAACGAAACTTACGGTTCTGCTACTCTTGTGCTATATAGACACAGGTTTCGGCAAGCTGAGCAGGGAGGCAAGCCTTCGAAACGGCAAGAAGACGAAGCATGACGGCGTCGAAACCACGACCTACGGCGTCGTCTTCTACCTCGAGGCAGATTTCGGCACTCCTGGAGCGATGGCTGTGAAGAACAGG…
>MiLOX14
ATGCTGACGCCTCAACTCAATCGCCATGCTTCCTCCCTCCTCTTCTGCCATGGCGGCTCCCCTCTTTCCGGCCGTGGAGTACCCCACGGACCGGTGCTGGTGAGGTCGAAGAAGACCTCGAAGAGGTGCGGCGTGCGCAGCATACGCTGCGCGTTGAAGGAATTCCGGTCCTCTCAAGCGGAGACCGATGCCGTCTTGGCCATCAAAGCGGTCGCCACCGTCAAGGTGACGGTGGGCGGCTTACTGAGTAACCTTGGACTGCCGCGCGGGATCGACGACGTCATGGATTTGCTCGGCAAAACGCTCTTGCTCGAGCTCGTCAGCACCGAGCTGGATCCAAGTAAGTCACATTCGTATGCATTATCCGCCCATGAAACATCCATTATCAAATGCATCTCT…
>MiLOX1
ATGTTGCACGGCTTCTTTGACGCCATCACCGGGAAACACCATGAAGCCACGAAGCCGTCGGCGACGGTGAAAGGCTCGGTGTTGCTGATGAAGAAGAACGTGCTGGACTTCAACGACTTCAACGCCTCGTTGCTCGACGGCCTGCACGAGTTCCTGGGGAAGGGCGTCAGCTTCCAGCTCGTCAGCGCCACCGTCGCCGACTCCCGTGAGTTCCTCTTCCTCCCTCATCTCTCTCCACCATGGCTTTTGGCAGGGTCGACTCGGGGAGACCACCCTTGGTCGTGTTGACTCAATCAAGGTTAAGTTTACTGGACGGTGTGTTGACGCCACCCCTCGAGTCAATGTGAAGGCCGTGACTTCCACTGGCAACTTAAACGGAAAGCTTGATGGGCATATATG…
>MiLOX10
ATCCTCGGGGGGTCGAAGGGTGCGCAGGTGAAGGGCACGGTGGTGCTGATGCAGAAGAATGTCCTCGACTTCAACGACTTGGCCGGCAACGTCATCAACGGCCTCTTCGAGCTCCTTGGCCAAGGAGTCACCTTCCAGCTCGTGAGCGCCACCCTCGGCGACCCCAGTGAGTTGCTGGTTGCGTTGATGTTGCTTGCAACGTCGGTAGCTTTTCTTCTGCTGTCTTATGTTGATGCAAATGTTGTGATGGCAGACAATGGGAACCGAGGAGTCGTCGGGGAGGCCGCCTCGTTGCAGTATCTCGGCCATCTGCCCTCCCTTGCAGCCGGTGAAAGCAAATACAGCGTGACGTTCCAGTGGCAGGAGAATCACGGGATTCCCGGCGCCGTCATCGTCAAG…
>MiLOX13
TCCATGGAGATGCTGGGCTCGTCTCTGCTCCGGACGACGACTCCTCTGCTTCGTTCATCCAGCTCGTCGCTGTTCCCGGGTGACCGACCGAGCGACCTCCTCTTCTCCCGTGCTTCGTTCCCGTCGAGGCAGAGGATTGGTCTAGCCAGGAGAGTGGTGAGGTCTCCGGTGGCCGCGGTCGTGCTGACGGAGAGGTTCGTGAGGACAGAGGCGGAAGAGAAGCCGGTGTGGTTTAAGGTCCAGGCGGCTGTGACGGTGAGGAGGAGGAAGCAGGAGGATCTCAAGGAGAGCATCGCGAACCAGCTGGATGCTTTCTTGGACAAGATGGGGAAAAATGTTGTGATGGAGCTCGTCAGCACCGAGATCGATCCCAGTAGGCCTATCCTTTCCTGTCCCTTG…
>MiLOX4
ATGCTGAGCCACATCGTCGGCGGCGGGTCGCATGGGGTGAAGGTGAGAGGAACGGTGGTGTTGATCCGGAAGAACGTCCTCGGCTTCAACGACTTCGGCGGCACCGTCATCGACAACGTGCTCGAGCTCCTCGGCCGATGCATCTCCTTCCAGCTCATCAGCGCCACCGTCGGCGACCCTAGTGAGCTGCTCCCTCCCTCTCTCTTTCTCTCTTCTTCTTGTCATCATCTTGTCATAGTTGGCGGAAATGATAGAAGCGTTGATGTGCAGATAATGGGAATCGAGGTGTCGTCGGGGACGAGGCATATTTGGAGCAGCACATCACTTTGTTGCCCTCCCTGGCTGCCGGCGAAACTGCTTACCACGTGACGTTCCACTGCGAGGAGAAGAACGGGATTC…
>MiLOX12
ATGCTGTCCGCCAAGTCAACCTCTTTCTTACCCGGCATCGCCCTGCAGCTCGCTGCCGGCAGGAGCAGCAGGACTCGCTTGGTCAACCTTGGCAGCTGCCGGCGATCGATCGCCAGCCGGACGGTCCGCGCGGTGATCAGCAGCGACGACAAGAGCGTCGGCACGCTCCCGTCGCAGCCGGCGGCCGTCGGCGTTGCGTTGAGGGCCGCGGCGCCGCCGGGGGACTCGATCGACGTCAGGGTGGTACTCACGGTGAGGAACAGGATCAAGGAGAAGCTGGTGAGCAAGATTGGGGACCAGTTGGAGTACTTCGTCAATGGGATCGGACAGGGCATCACTGTCCAGCTCGTCAGCGAGGAGATCGATCCCGGTGAGCCAATCGAACATTTCAAATGATCA…
