# Supplementary material for: Genome-wide identification and expression pattern analysis of lipoxygenase gene family in banana
Source: Sci Rep. 2021 May 11;11:9948. doi: 10.1038/s41598-021-89211-6 (PMC8113564; doi:10.1038/s41598-021-89211-6)
Supplement: Supplementary file 4 — Supplementary Table S3. [file 41598_2021_89211_MOESM4_ESM.xlsx]

## Sheet: M. balbisiana
Table S3. MbLOX family gene replication events.
Gene Name	Gene ID	Gene Name	Gene ID	Ka	Ks	Ka/Ks	Duplication Date /Mya	Duplication Type
MbLOX6	Mba03_g07670	MbLOX13	Mba08_g23020	0.0913413	0.530084	0.172315	58.8982	segmental duplication
MbLOX6	Mba03_g07670	MbLOX15	Mba09_g14640	0.0899142	0.427902	0.210128	47.5446	segmental duplication
MbLOX13	Mba08_g23020	MbLOX15	Mba09_g14640	0.0899678	0.60163	0.14954	66.8478	segmental duplication
MbLOX10	Mba06_g26190	MbLOX9	Mba06_g26200	0.145243	0.620654	0.234016	68.9615	tandem duplication
MbLOX9	Mba06_g26200	MbLOX8	Mba06_g26210	0.152043	0.632229	0.240487	70.2477	tandem duplication
MbLOX8	Mba06_g26210	MbLOX11	Mba06_g26220	0.14275	0.668648	0.213491	74.2942	tandem duplication
