# Supplementary material for: Genome-wide identification and expression pattern analysis of lipoxygenase gene family in banana
Source: Sci Rep. 2021 May 11;11:9948. doi: 10.1038/s41598-021-89211-6 (PMC8113564; doi:10.1038/s41598-021-89211-6)
Supplement: Supplementary file 5 — Supplementary Table S4. [file 41598_2021_89211_MOESM5_ESM.xlsx]

## Sheet: MaLOX, MbLOX and MiLOX
Table S4. Banana LOX family gene replication events.
Gene Name	Gene ID	Gene Name	Gene ID	Ka	Ks	Ka/Ks	Duplication Date /Mya
MbLOX1	Mba01_g25910	MaLOX1	Ma01_t16400	0.00964766	0.0313448	0.307792	3.48275
MbLOX1	Mba01_g25910	MaLOX16	Ma09_t19130	0.201565	0.964508	0.208982	107.168
MbLOX6	Mba03_g07670	MaLOX6	Ma03_t07770	0.00597679	0.0431308	0.138574	4.79231
MbLOX6	Mba03_g07670	MaLOX13	Ma08_t23400	0.087219	0.545001	0.160034	60.5557
MbLOX6	Mba03_g07670	MaLOX15	Ma09_t15420	0.0720633	0.392544	0.18358	43.616
MbLOX10	Mba06_g26190	MaLOX9	Ma06_t26850	0.149368	0.643796	0.232011	71.5329
MbLOX13	Mba08_g23020	MaLOX6	Ma03_t07770	0.0803422	0.484372	0.165869	53.8191
MbLOX13	Mba08_g23020	MaLOX13	Ma08_t23400	0.0107507	0.0464605	0.231394	5.16227
MbLOX13	Mba08_g23020	MaLOX15	Ma09_t15420	0.0786739	0.510769	0.15403	56.7521
MbLOX15	Mba09_g14640	MaLOX6	Ma03_t07770	0.069257	0.392157	0.176605	43.573
MbLOX15	Mba09_g14640	MaLOX13	Ma08_t23400	0.0878005	0.598346	0.146739	66.4829
MbLOX14	Mba09_g11450	MaLOX14	Ma09_t12090	0.0241981	0.061998	0.390305	6.88867
MbLOX15	Mba09_g14640	MaLOX15	Ma09_t15420	0.0142702	0.0425646	0.33526	4.7294
MbLOX18	Mba10_g15430	MaLOX18	Ma10_t17560	0.00808531	0.0279355	0.289428	3.10394					s
MiLOX1	Mi_g004153	MaLOX1	Ma01_t16400	0.0104929	0.0287076	0.365509	3.18973
MiLOX4	Mi_g030630	MaLOX2	Ma01_t18020	0.042435	0.0656801	0.646086	7.29779
MiLOX5	Mi_g014015	MaLOX5	Ma02_t07800	0.0158964	0.0286245	0.555344	3.1805
MiLOX7	Mi_g027442	MaLOX7	Ma03_t11520	0.0126358	0.021386	0.590844	2.37622
MiLOX6	Mi_g029482	MaLOX6	Ma03_t07770	0.00695688	0.0359863	0.19332	3.99848
MiLOX10	Mi_g018964	MaLOX9	Ma06_t26850	0.145626	0.636562	0.22877	70.7291
MiLOX13	Mi_g017373	MaLOX13	Ma08_t23400	0.00711207	0.0468776	0.151716	5.20863
MiLOX6	Mi_g029482	MaLOX13	Ma08_t23400	0.0651889	0.470737	0.138483	52.3041
MiLOX15	Mi_g021392	MaLOX15	Ma09_t15420	0.010684	0.0289697	0.368801	3.21885
MiLOX14	Mi_g027551	MaLOX14	Ma09_t12090	0.0118133	0.0278591	0.424038	3.09546
MiLOX6	Mi_g029482	MaLOX15	Ma09_t15420	0.0556023	0.332769	0.16709	36.9743
MiLOX18	Mi_g017218	MaLOX18	Ma10_t17560	0.00858668	0.0375763	0.228513	4.17515
MbLOX1	Mba01_g25910	MiLOX1	Mi_g004153	0.00628002	0.0408148	0.153866	4.53498
MbLOX6	Mba03_g07670	MiLOX6	Mi_g029482	0.00718482	0.0305326	0.235317	3.39251
MbLOX10	Mba06_g26190	MiLOX10	Mi_g018964	0.0131715	0.0691987	0.190343	7.68875
MbLOX13	Mba08_g23020	MiLOX13	Mi_g017373	0.0111795	0.0401541	0.278416	4.46157
MbLOX13	Mba08_g23020	MiLOX6	Mi_g029482	0.0698664	0.458849	0.152264	50.9832
MbLOX15	Mba09_g14640	MiLOX15	Mi_g021392	0.0476414	0.0853467	0.55821	9.48296
MbLOX14	Mba09_g11450	MiLOX14	Mi_g027551	0.0275502	0.0509262	0.540982	5.65847
MbLOX15	Mba09_g14640	MiLOX6	Mi_g029482	0.105834	0.419018	0.252576	46.5576
MbLOX18	Mba10_g15430	MiLOX18	Mi_g017218	0.0105436	0.0323981	0.325439	3.59979
