# Supplementary material for: Genome-wide identification and expression pattern analysis of lipoxygenase gene family in banana
Source: Sci Rep. 2021 May 11;11:9948. doi: 10.1038/s41598-021-89211-6 (PMC8113564; doi:10.1038/s41598-021-89211-6)
Supplement: Supplementary file 6 — Supplementary Table S5. [file 41598_2021_89211_MOESM6_ESM.xlsx]

## Sheet: MbLOX
Table S5. Codon preference parameters of MbLOX and MiLOX family genes.
Gene name	T3s	C3s	A3s	G3s	CAI	ENC	GC3s	GC
MbLOX1	0.1433	0.5801	0.0961	0.445	0.258	42.79	0.806	0.591
MbLOX6	0.1863	0.4354	0.1609	0.4623	0.183	47.45	0.715	0.577
MbLOX10	0.1404	0.522	0.1483	0.4454	0.242	45.05	0.765	0.584
MbLOX11	0.1501	0.5322	0.1259	0.4425	0.245	46.92	0.774	0.581
MbLOX9	0.156	0.5293	0.1211	0.4483	0.254	47.16	0.773	0.577
MbLOX8	0.1401	0.5143	0.1445	0.4512	0.241	45.56	0.767	0.583
MbLOX13	0.1582	0.4504	0.1316	0.5038	0.211	45.53	0.762	0.601
MbLOX15	0.1468	0.5171	0.121	0.4704	0.225	43.45	0.782	0.597
MbLOX14	0.2102	0.4322	0.2047	0.4111	0.216	54.57	0.661	0.55
MbLOX16	0.1384	0.5678	0.1254	0.4147	0.236	42.46	0.784	0.593
MbLOX18	0.1238	0.5186	0.1124	0.4945	0.237	43	0.806	0.616
MiLOX15	0.1312	0.4965	0.1101	0.5204	0.221	43.07	0.804	0.61
MiLOX6	0.1566	0.4638	0.1311	0.5042	0.2	44.81	0.765	0.597
MiLOX16	0.157	0.5405	0.158	0.3985	0.231	47.3	0.744	0.573
MiLOX7	0.1611	0.4993	0.1318	0.4667	0.243	45.6	0.761	0.588
MiLOX18	0.1296	0.5034	0.1306	0.49	0.226	44.07	0.787	0.609
MiLOX5	0.1755	0.4882	0.1924	0.4018	0.198	50.15	0.703	0.562
MiLOX14	0.2146	0.4292	0.1997	0.4122	0.216	53.48	0.662	0.552
MiLOX1	0.1377	0.5855	0.1006	0.4364	0.263	42.99	0.806	0.592
MiLOX10	0.1356	0.5296	0.1413	0.455	0.246	44.25	0.775	0.586
MiLOX13	0.1594	0.4448	0.1397	0.5031	0.208	45.91	0.754	0.597
MiLOX4	0.1353	0.5413	0.1236	0.4591	0.246	44.91	0.789	0.598
MiLOX12	0.3459	0.2775	0.3012	0.3288	0.185	56.7	0.47	0.472
