# Supplementary material for: Genome-wide identification and expression pattern analysis of lipoxygenase gene family in banana
Source: Sci Rep. 2021 May 11;11:9948. doi: 10.1038/s41598-021-89211-6 (PMC8113564; doi:10.1038/s41598-021-89211-6)
Supplement: Supplementary file 7 — Supplementary Table S6. [file 41598_2021_89211_MOESM7_ESM.xlsx]

## Sheet: Table1 low temperature
Table S6. The expression data of the MaLOX genes under low temperature, high temperature, FocTR4, banana natural ripening and ethylene treatment.
Gene Name	low temperature		high temperature		FocTR4		Control				Ethylene
	28 ℃	4 ℃	28 ℃	45 ℃	Control	FocTR4	0 d	1 d	3 d	5 d	0 d	1 d	3 d	5 d
MaLOX1	4.13797	2.47944	8.55954	1.50758	8.17481	8.45723	6.92039	5.21351	5.11336	3.96787	9.34424	6.92792	5.87376	4.86534
MaLOX2	0.831902	0.620504	0.298658	0.0749621	0.259021	0.0191088	3.42352	3.43049	3.93334	3.75291	1.93246	2.35365	2.29996	0.45105
MaLOX3	0.195781	0.12105	0.768361	0.193246	0.267036	0.238787	2.81053	2.7943	3.31979	3.18523	2.18737	2.05593	2.19525	0.719224
MaLOX4	3.17991	2.61352	6.7206	0.669027	3.82782	1.94735	6.91485	7.15949	7.72219	7.28381	5.67057	5.98536	6.05059	2.97423
MaLOX5	0.320311	0.273586	1.95233	0.189034	1.92853	1.75275	0.125655	0.093048	0.328747	0.206976	0.0468921	0.0815088	0.196543	0.0257699
MaLOX6	0.131206	2.53972	0.632268	0.333424	2.34577	5.48317	0.809793	1.20928	1.191	1.10777	0.566201	0.261719	0.882046	0.651915
MaLOX7	3.27531	3.78219	8.89044	1.69599	4.50779	5.18507	7.1182	7.16228	7.76263	7.34342	8.14338	7.4955	6.56486	5.65114
MaLOX8	3.06164	1.24585	8.67698	0.516015	0	2.41684	4.10965	3.50332	3.77666	3.10488	5.42321	3.62651	3.91692	3.13811
MaLOX9	3.10642	1.8321	11.2136	1.8101	3.23471	4.32625	5.88183	5.03623	5.05749	4.37782	6.43684	4.93578	5.25358	4.12092
MaLOX10	2.2066	0.686951	7.77788	1.03328	0.0143553	0	0	0	0	0	0	0	0	0
MaLOX11	2.18364	0.809386	6.71392	0.468149	4.76323	4.81916	0.663433	0.631278	0.517113	0.231588	1.0025	0.464117	0.646603	0.300905
MaLOX12	0.788296	1.03729	2.89918	6.99371	4.43851	1.70929	1.91433	1.77991	1.88839	1.71362	1.60365	1.81795	1.67286	0.897267
MaLOX13	0.848047	2.3005	2.57854	1.67657	0.656878	3.68967	0.383328	0.0851316	0.137561	0	0.276087	0.308592	0.302079	1.19085
MaLOX14	1.75939	4.14718	3.68107	1.14187	0.858644	0.119909	0	0	0.0476491	0	0.125672	0	0.0475459	0.0236959
MaLOX15	1.50315	5.88712	2.36923	4.07211	2.1188	1.57046	0.703024	0.364509	0.287763	0.180182	0.262337	0.104555	0.287152	0.0870931
MaLOX16	0.585688	0.687723	2.0852	3.17419	0	0.0658021	3.20399	2.91622	3.50325	3.04962	3.68388	2.96797	2.41456	0.967483
MaLOX17	1.26662	2.85407	3.81899	3.24894	6.6521	8.38846	4.50742	4.69828	4.86097	4.73024	3.98258	2.70602	4.14563	2.29189
MaLOX18	0.719898	2.98699	3.21049	2.92029	3.02857	3.83626	0.99306	0.515536	0.836224	0.733437	2.47008	0.943703	0.393318	0.188377
