# Supplementary material for: Genome-wide identification and expression pattern analysis of lipoxygenase gene family in banana
Source: Sci Rep. 2021 May 11;11:9948. doi: 10.1038/s41598-021-89211-6 (PMC8113564; doi:10.1038/s41598-021-89211-6)
Supplement: Supplementary file 8 — Supplementary Table S7. [file 41598_2021_89211_MOESM8_ESM.xlsx]

## Sheet: Sheet1
Table S7. The expression data of the MaLOX genes under MeJA treatment.
Gene name	treatment time
	0 h	6 h	12 h	24 h
MaLOX1	1.00±0.06	2.82±0.26	1.73±0.13	0.94±0.06
MaLOX2	1.00±0.06	3.36±0.30	2.23±0.11	1.37±0.17
MaLOX3	1.00±0.07	3.34±0.15	2.53±0.06	1.39±0.17
MaLOX4	1.00±0.10	3.16±0.06	2.08±0.06	1.26±0.05
MaLOX5	1.01±0.13	0.90±0.10	1.06±0.08	0.62±0.13
MaLOX6	1.02±0.25	1.32±0.01	1.88±0.10	0.66±0.23
MaLOX7	1.01±0.13	5.97±0.36	1.63±0.09	0.98±0.08
MaLOX8	1.01±0.13	4.51±0.20	2.92±0.24	1.26±0.10
MaLOX9	1.00±0.10	3.56±0.07	3.06±0.09	1.21±0.04
MaLOX10	1.00±0.08	5.69±0.12	3.23±0.46	1.08±0.36
MaLOX11	1.01±0.19	4.06±0.23	4.50±0.67	1.26±0.07
MaLOX12	1.01±0.15	1.87±0.15	1.84±0.08	0.99±0.16
MaLOX13	1.00±0.10	0.90±0.07	1.04±0.00	0.74±0.09
MaLOX14	1.00±0.09	2.19±0.21	1.38±0.05	0.93±0.07
MaLOX15	1.00±0.08	1.10±0.05	1.09±0.05	0.64±0.06
MaLOX16	1.00±0.09	0.63±0.05	0.64±0.16	0.55±0.04
MaLOX18	1.00±0.10	0.83±0.09	1.02±0.07	0.74±0.07
