# Supplementary material for: Genome-wide identification and expression pattern analysis of lipoxygenase gene family in banana
Source: Sci Rep. 2021 May 11;11:9948. doi: 10.1038/s41598-021-89211-6 (PMC8113564; doi:10.1038/s41598-021-89211-6)
Supplement: Supplementary file 9 — Supplementary Table S8. [file 41598_2021_89211_MOESM9_ESM.xlsx]

## Sheet: Sheet1
Table S8. The expression data of the MaLOX genes under FocTR4 treatment.
Gene Name	treatment time
	0d	4d	2w	4w
MaLOX1	1.00 ±0.05	0.55 ±0.11	0.62 ±0.11	0.16 ±0.04
MaLOX2	1.00 ±0.07	0.70 ±0.13	0.52 ±0.02	3.91 ±0.25
MaLOX3	1.00 ±0.05	0.62 ±0.11	0.43 ±0.01	5.80 ±0.14
MaLOX4	1.00 ±0.05	0.69 ±0.09	0.36 ±0.13	8.66 ±0.34
MaLOX5	1.00 ±0.01	0.17 ±0.03	0.24 ±0.05	0.18 ±0.06
MaLOX6	1.01 ±0.18	0.69 ±0.04	0.63 ±0.12	2.14 ±0.07
MaLOX7	1.00 ±0.05	0.09 ±0.01	0.28 ±0.03	0.24 ±0.00
MaLOX8	1.00 ±0.06	0.30 ±0.02	0.40 ±0.02	0.28 ±0.02
MaLOX9	1.00 ±0.05	0.68 ±0.05	0.51 ±0.03	1.40 ±0.09
MaLOX10	1.00 ±0.03	0.34 ±0.03	0.42 ±0.02	2.02 ±0.13
MaLOX11	1.00 ±0.04	0.70 ±0.02	0.53 ±0.04	1.49 ±0.09
MaLOX12	1.00 ±0.03	0.36 ±0.01	0.47 ±0.02	0.46 ±0.00
MaLOX13	1.00 ±0.02	10.18 ±0.54	11.63 ±0.98	0.87 ±0.15
MaLOX14	1.03 ±0.33	1213.55 ±71.47	273.30 ±12.36	14.75 ±4.50
MaLOX15	1.00 ±0.05	1.79 ±0.12	6.27 ±0.25	6.34 ±0.37
MaLOX16	1.00 ±0.01	3.47 ±0.25	2.82 ±0.14	0.59 ±0.05
MaLOX17	1.00 ±0.05	3.65 ±0.29	3.69 ±0.25	0.64 ±0.06
MaLOX18	0.64 ±0.06	3.62 ±0.31	3.57 ±0.22	1.91 ±0.33
